# Supplementary material for: The Protective Effect of the Supplementation with an Extract from Aronia melanocarpa L. Berries against Cadmium-Induced Changes of Chosen Biomarkers of Neurotoxicity in the Brain—A Study in a Rat Model of Current Lifetime Human Exposure to This Toxic Heavy Metal
Source: Int J Mol Sci. 2024 Oct 10;25(20):10887. doi: 10.3390/ijms252010887 (PMC11507053; doi:10.3390/ijms252010887)
Supplement: Supplementary file 1 [file ijms-25-10887-s001.zip]

Archive with 1 entries (1 files):
- ijms-3174684-supplementary.pdf
